# Supplementary material for: Multiple Ant Species Tending Lac Insect Kerria yunnanensis (Hemiptera: Kerriidae) Provide Asymmetric Protection against Parasitoids
Source: PLoS One. 2014 Jun 2;9(6):e98975. doi: 10.1371/journal.pone.0098975 (PMC4041774; doi:10.1371/journal.pone.0098975)
Supplement: Table S1 — Parasitoid species and abundance captured from certain area of lac crust within the three ant attendance treatments from the two sample times, which were used in the analyses presented in the paper. (XLSX) [file pone.0098975.s002.xlsx]

## Sheet: main data
time	type	sample	Tetrastichus purpureus	Tachardiaephagus tachardiae	Marietta javensis	Eupelmus tachardiae	Coccophagus tschirchii	ant abundance	crust area
February	high ant attendance	1		1		1		30	9
February	high ant attendance	2	2	1				23	28
February	high ant attendance	3				1		32	16.2
February	high ant attendance	4		1		1		29	24
February	high ant attendance	5		8				19	36
February	high ant attendance	6	1	29				14	16.1
February	high ant attendance	7		19			1	16	13.5
February	high ant attendance	8						53	8
February	high ant attendance	9		4				27	30
February	high ant attendance	10		20				16	28.6
February	high ant attendance	11		5		6		18	27.6
February	high ant attendance	12		17				16	22
February	high ant attendance	13		2		4		24	9.1
February	high ant attendance	14		11		3		17	21.6
February	high ant attendance	15	1	8		3		18	22
February	high ant attendance	16		3		2		25	30
February	high ant attendance	17		25				15	12.6
February	high ant attendance	18	1	9				19	17.5
February	high ant attendance	19		2				27	10.2
February	high ant attendance	20						39	12.6
February	high ant attendance	21		7				23	12
February	high ant attendance	22		1				31	10
February	high ant attendance	23		9		1		20	58.8
February	high ant attendance	24						44	38.4
February	high ant attendance	25						41	18
February	high ant attendance	26						32	28.5
February	high ant attendance	27						38	11.2
February	high ant attendance	28						37	10
February	high ant attendance	29						33	17.1
February	high ant attendance	30						28	18
April	high ant attendance	1						77	7
April	high ant attendance	2	4					24	13.5
April	high ant attendance	3	2					46	8
April	high ant attendance	4	5	2				19	6.6
April	high ant attendance	5	2					39	5.2
April	high ant attendance	6						69	3.6
April	high ant attendance	7	3					25	12.6
April	high ant attendance	8	10		8			15	19.5
April	high ant attendance	9	4					28	15
April	high ant attendance	10	1					47	18
April	high ant attendance	11	2					38	21.6
April	high ant attendance	12						80	18
April	high ant attendance	13						57	19.5
April	high ant attendance	14						54	12.6
April	high ant attendance	15	1	1				28	5.76
April	high ant attendance	16						55	16.2
April	high ant attendance	17	2	1				25	7.75
April	high ant attendance	18	2					26	14.43
April	high ant attendance	19	1					44	8.4
April	high ant attendance	20						51	7.8
April	high ant attendance	21						50	13.5
April	high ant attendance	22	11	3				16	13.75
April	high ant attendance	23	10					18	3.2
April	high ant attendance	24	8	5				22	13.6
April	high ant attendance	25	4					23	15.96
April	high ant attendance	26	2					30	12
April	high ant attendance	27	5	6				18	19.2
April	high ant attendance	28	1					43	20.15
April	high ant attendance	29	19					17	18
April	high ant attendance	30	7	1				19	14.69
February	low ant attendance	1	10					2	8
February	low ant attendance	2		8				2	19.5
February	low ant attendance	3						11	19.2
February	low ant attendance	4		2				5	25.5
February	low ant attendance	5		5				4	26.4
February	low ant attendance	6						9	10.2
February	low ant attendance	7	2	18				1	11
February	low ant attendance	8		1				8	19.2
February	low ant attendance	9	10	1				2	6.9
February	low ant attendance	10						9	24
February	low ant attendance	11	1					7	30.8
February	low ant attendance	12	1					6	21
February	low ant attendance	13	1	2				4	24
February	low ant attendance	14	3				3	3	9.5
February	low ant attendance	15	6	6				2	27
February	low ant attendance	16	2	4				3	9.6
February	low ant attendance	17	1					6	5.2
February	low ant attendance	18		4				4	6.4
February	low ant attendance	19		2				5	18.6
February	low ant attendance	20	4	1				3	26.4
February	low ant attendance	21	6					2	19.8
February	low ant attendance	22	2	1				4	32
February	low ant attendance	23						9	17.4
February	low ant attendance	24	2	11				1	10.8
February	low ant attendance	25						8	13
February	low ant attendance	26						8	9.2
February	low ant attendance	27						8	24.05
February	low ant attendance	28						8	15.3
February	low ant attendance	29						8	26.6
February	low ant attendance	30						8	6.8
April	low ant attendance	1			2			12	18.9
April	low ant attendance	2						13	11.2
April	low ant attendance	3	14		1			10	14
April	low ant attendance	4	4					12	9
April	low ant attendance	5	28					8	18.75
April	low ant attendance	6	1		5			11	13.6
April	low ant attendance	7	5	1				11	10.9
April	low ant attendance	8	4					12	16.8
April	low ant attendance	9	6					11	11.9
April	low ant attendance	10	33	2				8	12
April	low ant attendance	11	6					11	21.5
April	low ant attendance	12	8	1				11	10.8
April	low ant attendance	13	9					10	13.8
April	low ant attendance	14	4		7			10	12.5
April	low ant attendance	15	81	1	2			5	9
April	low ant attendance	16	19					9	11.5
April	low ant attendance	17	4					12	24.3
April	low ant attendance	18	24					9	21
April	low ant attendance	19	25					9	21.6
April	low ant attendance	20	4	1				11	18.6
April	low ant attendance	21	49		1			6	14.5
April	low ant attendance	22	4					12	27.6
April	low ant attendance	23	104	2	3			4	17.2
April	low ant attendance	24	44		1			8	19.5
April	low ant attendance	25	4	1				11	10.45
April	low ant attendance	26	31	2	2			8	23
April	low ant attendance	27	46	1	1			6	27
April	low ant attendance	28	48		3			5	17.42
April	low ant attendance	29	42	1	3			6	18
April	low ant attendance	30	41	3				8	17.5
February	ant exclusion	1	1						18.9
February	ant exclusion	2		2					32.3
February	ant exclusion	3		5					22.5
February	ant exclusion	4		3					9
February	ant exclusion	5		1					11.4
February	ant exclusion	6	4						22
February	ant exclusion	7		2					14
February	ant exclusion	8	4	1					9.6
February	ant exclusion	9							13.2
February	ant exclusion	10	2						13.5
February	ant exclusion	11		1					10
February	ant exclusion	12	11						16
February	ant exclusion	13	1	1					7.6
February	ant exclusion	14	1						22.5
February	ant exclusion	15	2	1					21
February	ant exclusion	16		1					5.1
February	ant exclusion	17							28.6
February	ant exclusion	18	1	5					6.6
February	ant exclusion	19	1						19
February	ant exclusion	20		1					6.8
February	ant exclusion	21		1					8.4
February	ant exclusion	22		1					34.5
February	ant exclusion	23		1					15.6
February	ant exclusion	24	11						11.9
February	ant exclusion	25							14.85
February	ant exclusion	26							26.4
February	ant exclusion	27							11.4
February	ant exclusion	28							9
February	ant exclusion	29							5.2
February	ant exclusion	30							16.8
April	ant exclusion	1	67		2				18
April	ant exclusion	2	88	1					28
April	ant exclusion	3	28						18
April	ant exclusion	4	9						9
April	ant exclusion	5	84	1	2				12.5
April	ant exclusion	6	66						12
April	ant exclusion	7	45		9				14
April	ant exclusion	8	28	3					4.8
April	ant exclusion	9	76						14
April	ant exclusion	10	32	2	1				6
April	ant exclusion	11	52	1					22
April	ant exclusion	12	22						11
April	ant exclusion	13	17						7.2
April	ant exclusion	14	29	1					13.5
April	ant exclusion	15	54						10.5
April	ant exclusion	16	4	1					8.8
April	ant exclusion	17	13						23.1
April	ant exclusion	18	7						29
April	ant exclusion	19	4						18.7
April	ant exclusion	20	95	3	1				10.8
April	ant exclusion	21	12	8					6.4
April	ant exclusion	22	48						9.1
April	ant exclusion	23	123	3					11
April	ant exclusion	24							8.45
April	ant exclusion	25	52						4.8
April	ant exclusion	26	39		27				18.9
April	ant exclusion	27							2.4
April	ant exclusion	28	18						7.92
April	ant exclusion	29	47	3					21
April	ant exclusion	30	76	2					27.6

## Sheet: ant species attendance data
Low attendance samples only	February	February	February	February	February	February	February	February	February	February	February	February	February	February	February	February	February	February	February	February	February	February	February	February	February	February	February	February	February	February	April	April	April	April	April	April	April	April	April	April	April	April	April	April	April	April	April	April	April
	1	2	3	4	5	6	7	8	9	10	11	12	13	14	15	16	17	18	19	20	21	22	23	24	25	26	27	28	29	30	1	2	3	4	5	6	7	8	9	10	11	12	13	14	15	16	17	18	19
Crematogaster ferrarii Emery						2	3				2					8	4					5		7		8	6			8	5			1		10	9	11	6	6	5			4	9	13	10	11	9
Crematogaster macaoensis (Wheeler)					3			7				5	8		5			3	3				11		8								8	12	11								6	6
Dolichoderus thoracicus (Smith)			1	2					6	4											6												6
Polyrhachis tibialis Smith				1												1
Rhoptromyrmex wroughtonii Forel																												8
Tetraponera allaborans (Walker)	1	1	1		1	1	1	1	2					1	1		1	1		2	2	2		1	1				2	1			1	2								1	3	1	1				1
Polyrhachis proxima Roger														1																		1
Camponotus parius Emery																																			1
Crematogaster macaoensis (Wheeler)																																																	1
Pheidole pieli Santschi																																										11
Cataulacus granulatus (latreille)																																															1
[truncated: 11 more columns]
